# Supplementary material for: Electric Field-Induced Settling and Flotation of Flocs in Mixed Aqueous Suspensions of Poly(methyl methacrylate) and Aluminosilicate Hollow Particles
Source: Materials (Basel). 2025 Mar 14;18(6):1289. doi: 10.3390/ma18061289 (PMC11943974; doi:10.3390/ma18061289)
Supplement: Supplementary file 1 [file materials-18-01289-s001.zip]

Archive with 1 entries (1 files):
- materials-3521145-supplementary.pdf
